# Supplementary material for: An Untargeted Metabolomics Approach to Investigate the Metabolic Modulations of HepG2 Cells Exposed to Low Doses of Bisphenol A and 17β-Estradiol
Source: Front Endocrinol (Lausanne). 2018 Sep 25;9:571. doi: 10.3389/fendo.2018.00571 (PMC6167423; doi:10.3389/fendo.2018.00571)
Supplement: Supplementary file 1 [file Table_1.xlsx]

## Sheet: Caption
Supplemental Table 1.
Metabolic and reactions lists corresponding to the metabolic pathways modulated by BPA 10-6 M exposure.

## Sheet: metabolites
	names	identifers in Recon2	names in figure
	1-Pyrroline-5-carboxylate	M_1pyr5c	1-Pyrroline-5-carboxylate
	2-methylbutanoyl-CoA(4-)	M_2mbcoa	2-methylbutanoyl-CoA
*	3-methyl-2-oxobutanoate	M_3mob
	3-methyl-2-oxopentanoate	M_3mop	3-methyl-2-oxopentanoate
	4-methyl-2-oxopentanoate	M_4mop	4-methyl-2-oxopentanoate
	acetate	M_ac	acetate
	N-acetyl-D-glucosamine 6-phosphate(2-)	M_acgam6p	N-acetyl-D-glucosamine 6-phosphate
*	ADP(3-)	M_adp
*	CO2	M_co2
	creatine	M_creat	creatine
	L-Glutamate 5-semialdehyde	M_glu5sa	L-Glutamate 5-semialdehyde
	guanidinoacetic acid	M_gudac	guanidinoacetic acid
	L-isoleucine	M_ile_L	isoleucine
	Isovaleryl-CoA	M_ivcoa	Isovaleryl-CoA
	L-leucine	M_leu_L	leucine
*	phosphatidylserine	M_ps_hs
*	hydrogensulfite	M_so3
*	filterd out, not shown in figure

## Sheet: reactions
	names	identifers in Recon2	equations
*	N-acetylglucosamine-6-phosphate synthase	R_ACGAM6PSi	1.0 acetyl-CoA(4-) + 1.0 D-Glucosamine 6-phosphate -> 1.0 proton + 1.0 N-acetyl-D-glucosamine 6-phosphate(2-) + 1.0 coenzyme A(4-)
*	ATP-Citrate lyase	R_ACITL	1.0 ATP(4-) + 1.0 coenzyme A(4-) + 1.0 Citrate -> 1.0 acetyl-CoA(4-) + 1.0 hydrogenphosphate + 1.0 ADP(3-) + 1.0 Oxaloacetate
*	Aconitate hydratase	R_ACONTm	1.0 Citrate <-> 1.0 isocitrate(3-)
	N-acetylglucosamine-6-phosphate deacetylase	R_AGDC	1.0 N-acetyl-D-glucosamine 6-phosphate(2-) + 1.0 H2O -> 1.0 acetate + 1.0 D-Glucosamine 6-phosphate
*	arginine decarboxylase (m)	R_ARGDCm	1.0 proton + 1.0 L-argininium(1+) -> 1.0 CO2 + 1.0 agmatinium(2+)
*	ATP Creatine kinase	R_CK	1.0 ATP(4-) + 1.0 creatine <-> 1.0 ADP(3-) + 1.0 N-phosphocreatinate(2-)
*	ATP Creatine kinase (c)	R_CKc	1.0 creatine + 1.0 ATP(4-) <-> 1.0 ADP(3-) + 1.0 N-phosphocreatinate(2-)
	L-glutamate 5-semialdehyde dehydratase (spontaneous)	R_G5SADs	1.0 L-Glutamate 5-semialdehyde -> 1.0 1-Pyrroline-5-carboxylate + 1.0 proton + 1.0 H2O
	guanidinoacetate N-methyltransferase (c)	R_GACMTRc	1.0 guanidinoacetic acid + 1.0 S-adenosyl-L-methionine <-> 1.0 S-adenosyl-L-homocysteine + 1.0 proton + 1.0 creatine
*	Isocitrate dehydrogenase (NADP+)	R_ICDHyrm	1.0 isocitrate(3-) + 1.0 Nicotinamide adenine dinucleotide phosphate <-> 1.0 2-oxoglutarate(2-) + 1.0 Nicotinamide adenine dinucleotide phosphate - reduced + 1.0 CO2
	isoleucine transaminase	R_ILETA	1.0 2-oxoglutarate(2-) + 1.0 L-isoleucine <-> 1.0 3-methyl-2-oxopentanoate + 1.0 L-glutamate(1-)
*	isoleucine transaminase, mitochondrial	R_ILETAm	1.0 2-oxoglutarate(2-) + 1.0 L-isoleucine <-> 1.0 3-methyl-2-oxopentanoate + 1.0 L-glutamate(1-)
*	hydrolysis of Leucylleucine in the small intestine for cellular uptake	R_LEULEULAPc	1.0 H2O + 1.0 Leucylleucine <-> 1.0 L-leucine
	leucine transaminase	R_LEUTA	1.0 2-oxoglutarate(2-) + 1.0 L-leucine <-> 1.0 L-glutamate(1-) + 1.0 4-methyl-2-oxopentanoate
*	leucine transaminase, mitochondrial	R_LEUTAm	1.0 L-leucine + 1.0 2-oxoglutarate(2-) <-> 1.0 4-methyl-2-oxopentanoate + 1.0 L-glutamate(1-)
	2-oxoisovalerate dehydrogenase (acylating; 4-methyl-2-oxopentaoate), mitochondrial	R_OIVD1m	1.0 coenzyme A(4-) + 1.0 NAD(1-) + 1.0 4-methyl-2-oxopentanoate -> 1.0 CO2 + 1.0 Isovaleryl-CoA + 1.0 Nicotinamide adenine dinucleotide - reduced
	2-oxoisovalerate dehydrogenase (acylating; 3-methyl-2-oxopentanoate), mitochondrial	R_OIVD3m	1.0 NAD(1-) + 1.0 3-methyl-2-oxopentanoate + 1.0 coenzyme A(4-) -> 1.0 Nicotinamide adenine dinucleotide - reduced + 1.0 CO2 + 1.0 2-methylbutanoyl-CoA(4-)
*	pyrroline-5-carboxylate reductase (m)	R_P5CRm	1.0 proton + 1.0 Nicotinamide adenine dinucleotide phosphate - reduced + 1.0 1-Pyrroline-5-carboxylate -> 1.0 Nicotinamide adenine dinucleotide phosphate + 1.0 L-proline
*	Phosphoenolpyruvate carboxykinase (GTP)	R_PEPCKm	1.0 Oxaloacetate + 1.0 GTP -> 1.0 CO2 + 1.0 Phosphoenolpyruvate + 1.0 GDP
*	citrate hydro-lyase Citrate cycle (TCA cycle) / Glyoxylate and dicarboxylate metabolism EC:4.2.1.4	R_r0317	1.0 Citrate <-> 1.0 H2O + 1.0 cis-aconitate(3-)
*	3-methyl-2-oxobutanoate:[dihydrolipoyllysine-residue (2-methylpropanoyl)transferase] lipoyllysine 2-oxidoreductase (decarboxylating, acceptor-2-methylpropanoylating) EC:1.2.4.4	R_r0385	1.0 lipoamide + 1.0 proton + 1.0 3-methyl-2-oxobutanoate -> 1.0 S-(2-Methylpropanoyl)-dihydrolipoamide + 1.0 CO2
*	EC:1.1.1.42	R_r0425	1.0 isocitrate(3-) + 1.0 NAD(1-) <-> 1.0 oxalatosuccinate(3-) + 1.0 Nicotinamide adenine dinucleotide - reduced + 1.0 proton
*	3-Mercaptopyruvate:cyanide sulfurtransferase Cysteine metabolism EC:2.8.1.2	R_r0595	1.0 3-mercaptopyruvate + 1.0 hydrogensulfite + 1.0 proton -> 1.0 hydroxidodioxidosulfidosulfate(1-) + 1.0 pyruvate
*	(S)-2-methylbutanoyl-CoA:acceptor 2,3-oxidoreductase Valine, leucine and isoleucine degradation EC:1.3.99.12	R_r0603	1.0 ubiquinone-10 + 1.0 2-methylbutanoyl-CoA(4-) <-> 1.0 2-methylcrotonoyl-CoA(4-) + 1.0 Ubiquinol-10
*	3-Methylbutanoyl-CoA:(acceptor) 2,3-oxidoreductase Valine, leucine and isoleucine degradation EC:1.3.99.10	R_r0655	1.0 Isovaleryl-CoA + 1.0 ubiquinone-10 <-> 1.0 3-methylbut-2-enoyl-CoA(4-) + 1.0 Ubiquinol-10
*	Apo-CII Protein assembly	R_r1099	1.0 L-serine + 1.0 L-valine + 1.0 L-threonine + 1.0 L-isoleucine + 1.0 L-asparagine + 1.0 L-tryptophan + 1.0 L-proline + 1.0 L-methionine + 1.0 L-alanine + 1.0 L-argininium(1+) + 1.0 L-leucine + 1.0 H2O + 1.0 L-lysinium(1+) + 1.0 L-glutamate(1-) + 1.0 L-phenylalanine + 1.0 L-glutamine + 1.0 Glycine + 1.0 L-aspartate(1-) + 1.0 L-tyrosine + 1.0 ATP(4-) -> 1.0 hydrogenphosphate + 1.0 ADP(3-) + 1.0 D…
*	Protein degradation	R_r1339	1.0 ATP(4-) + 1.0 H2O + 1.0 ApoA1 -> 1.0 hydrogenphosphate + 1.0 L-glutamate(1-) + 1.0 L-valine + 1.0 L-histidine + 1.0 L-proline + 1.0 L-leucine + 1.0 ADP(3-) + 1.0 L-glutamine + 1.0 L-argininium(1+) + 1.0 L-tyrosine + 1.0 L-methionine + 1.0 L-serine + 1.0 L-phenylalanine + 1.0 L-tryptophan + 1.0 L-asparagine + 1.0 L-lysinium(1+) + 1.0 L-aspartate(1-) + 1.0 Glycine + 1.0 L-threonine + 1.0 L-alan…
*	Protein degradation	R_r1354	1.0 H2O + 1.0 ATP(4-) + 1.0 Prothrombin -> 1.0 L-phenylalanine + 1.0 L-cysteine + 1.0 L-alanine + 1.0 L-argininium(1+) + 1.0 L-lysinium(1+) + 1.0 L-aspartate(1-) + 1.0 L-glutamate(1-) + 1.0 L-proline + 1.0 L-tryptophan + 1.0 L-isoleucine + 1.0 hydrogenphosphate + 1.0 L-serine + 1.0 L-leucine + 1.0 L-valine + 1.0 ADP(3-) + 1.0 L-threonine + 1.0 Glycine + 1.0 L-glutamine + 1.0 L-asparagine + 1.0 L-…
*	Protein degradation	R_r1355	1.0 Prothrombin + 1.0 ATP(4-) + 1.0 H2O -> 1.0 L-alanine + 1.0 L-lysinium(1+) + 1.0 L-tyrosine + 1.0 L-valine + 1.0 L-isoleucine + 1.0 L-aspartate(1-) + 1.0 L-glutamate(1-) + 1.0 L-glutamine + 1.0 L-methionine + 1.0 L-asparagine + 1.0 L-phenylalanine + 1.0 L-serine + 1.0 ADP(3-) + 1.0 hydrogenphosphate + 1.0 L-threonine + 1.0 L-cysteine + 1.0 Glycine + 1.0 L-histidine + 1.0 L-argininium(1+) + 1.0…
*	Protein degradation	R_r1356	1.0 ApoTransferin + 1.0 H2O + 1.0 ATP(4-) -> 1.0 L-argininium(1+) + 1.0 L-tryptophan + 1.0 L-tyrosine + 1.0 Glycine + 1.0 L-glutamine + 1.0 L-asparagine + 1.0 L-lysinium(1+) + 1.0 L-threonine + 1.0 hydrogenphosphate + 1.0 ADP(3-) + 1.0 L-serine + 1.0 L-histidine + 1.0 L-aspartate(1-) + 1.0 L-methionine + 1.0 L-valine + 1.0 L-phenylalanine + 1.0 L-leucine + 1.0 L-proline + 1.0 L-cysteine + 1.0 L-g…
*	RE0936	R_RE0936C	1.0 H2O + 1.0 beta-casomorphin <-> 1.0 beta-casomorphin (1-6) + 1.0 L-isoleucine
*	RE0937	R_RE0937C	1.0 H2O + 1.0 neocasomorphin <-> 1.0 L-isoleucine + 1.0 neocasomorphin (1-5)
*	RE2273	R_RE2273C	1.0 neuromedin N + 1.0 H2O <-> 1.0 neuromedin N (1-4) + 1.0 L-leucine
*	RE2273	R_RE2273E	1.0 neuromedin N + 1.0 H2O <-> 1.0 L-leucine + 1.0 neuromedin N (1-4)
*	RE2292	R_RE2292C	1.0 NAD(1-) + 1.0 (R)-2-hydroxy-4-methylpentanoate <-> 1.0 4-methyl-2-oxopentanoate + 1.0 Nicotinamide adenine dinucleotide - reduced + 1.0 proton
*	RE3009	R_RE3009C	1.0 Reduced thioredoxin + 1.0 (2R,3S,4R,5R)-5-(6-amino-9H-purin-9-yl)-4-hydroxy-2-({[(sulfonatooxy)phosphinato]oxy}methyl)oxolan-3-yl phosphate -> 1.0 Oxidized thioredoxin + 1.0 proton + 1.0 adenosine 3,5-bismonophosphate(4-) + 1.0 hydrogensulfite
*	filterd out, not shown in figure
