# Supplementary material for: An Untargeted Metabolomics Approach to Investigate the Metabolic Modulations of HepG2 Cells Exposed to Low Doses of Bisphenol A and 17β-Estradiol
Source: Front Endocrinol (Lausanne). 2018 Sep 25;9:571. doi: 10.3389/fendo.2018.00571 (PMC6167423; doi:10.3389/fendo.2018.00571)
Supplement: Supplementary file 3 [file Table_3.xlsx]

## Sheet: Legend
Supplemental Table 3.
Metabolic and reactions lists corresponding to the metabolic pathways modulated by BPA 10-6 M and E2 10-9 M exposure.

## Sheet: metabolites
	names	identifers in Recon2	names in figure
	trimethylenediaminium	M_13dampp	1,3-Diaminopropane
	S-adenosyl-L-methionine	M_amet	S-adenosyl-L-methionine
	N(omega)-(L-Arginino)succinate	M_argsuc	arginino-succinate
	L-argininium(1+)	M_arg_L	arginine
	L-aspartate(1-)	M_asp_L	aspartate
	carbamoyl phosphate(2-)	M_cbp	carbamoyl phosphate
	N-[(E)-4-ammoniobutylidene]propane-1,3-diaminium	M_CE5586	N-[(E)-4-ammoniobutylidene]propane-1,3-diamine
	Citrate	M_cit	Citrate
	citr_L[e]	M_citr_L	citrulline
	dATP	M_datp	dATP
	dGDP(2-)	M_dgdp	dGDP
	Dihydroxyacetone phosphate	M_dhap	Dihydroxyacetone phosphate
	D-Fructose 6-phosphate	M_f6p	D-Fructose 6-phosphate
	Glyceraldehyde 3-phosphate	M_g3p	Glyceraldehyde 3-phosphate
	D-Glucosamine 6-phosphate	M_gam6p	D-Glucosamine 6-phosphate
	GDP	M_gdp	GDP
	L-glutamine	M_gln_L	glutamine
	L-glutamate(1-)	M_glu_L	glutamate
	Glycerol 3-phosphate	M_glyc3p	Glycerol 3-phosphate
*	H2O	M_h2o
	ApoC1	M_HC00006	ApoC1
	ApoC3	M_HC00008	ApoC3
	isocitrate(3-)	M_icit	isocitrate
	L-lysinium(1+)	M_lys_L	lysine
	NAD(1-)	M_nad	nad
	Nicotinamide adenine dinucleotide - reduced	M_nadh	nadh
*	ammonium	M_nh4
	N-(omega)-Hydroxyarginine	M_nwharg	N(ω)-hydroxyarginine
	Oxaloacetate	M_oaa	Oxaloacetate
	Ornithine	M_orn	Ornithine
	Phosphatidylcholine	M_pchol_hs	Phosphatidylcholine
	Procollagen L-lysine	M_pcollglys	Procollagen L-lysine
	L-proline	M_pro_L	proline
	pyruvate	M_pyr	pyruvate
	ubiquinone-10	M_q10	ubiquinone-10
	Ubiquinol-10	M_q10h2	Ubiquinol-10
	L-serine	M_ser_L	serine
	succinate(2-)	M_succ	succinate
	Reduced thioredoxin	M_trdrd	Reduced thioredoxin
	L-valine	M_val_L	valine
*	filterd out, not shown in figure

## Sheet: reactions
	names	identifers in Recon2	equations
	aconitase	R_ACONT	1.0 Citrate <-> 1.0 isocitrate(3-)
	arginase (m)	R_ARGNm	1.0 L-argininium(1+) + 1.0 H2O -> 1.0 Ornithine + 1.0 Urea
	argininosuccinate lyase	R_ARGSL	1.0 N(omega)-(L-Arginino)succinate <-> 1.0 L-argininium(1+) + 1.0 Fumarate
	argininosuccinate synthase	R_ARGSS	1.0 L-aspartate(1-) + 1.0 ATP(4-) + 1.0 citr_L[e] -> 1.0 Diphosphate + 1.0 N(omega)-(L-Arginino)succinate + 1.0 proton + 1.0 AMP
	aspartate transaminase	R_ASPTA	1.0 L-aspartate(1-) + 1.0 2-oxoglutarate(2-) <-> 1.0 Oxaloacetate + 1.0 L-glutamate(1-)
	carbamoyl-phosphate synthase (glutamine-hydrolysing)	R_CBPS	1.0 H2O + 1.0 Bicarbonate + 1.0 ATP(4-) + 1.0 L-glutamine -> 1.0 ADP(3-) + 1.0 proton + 1.0 L-glutamate(1-) + 1.0 hydrogenphosphate + 1.0 carbamoyl phosphate(2-)
*	deoxyguanylate kinase (dGMP:dATP) (mitochondrial)	R_DGK2m	1.0 dGMP(2-) + 1.0 dATP <-> 1.0 dGDP(2-) + 1.0 dADP(3-)
	glutamine-fructose-6-phosphate transaminase	R_GF6PTA	1.0 D-Fructose 6-phosphate + 1.0 L-glutamine -> 1.0 L-glutamate(1-) + 1.0 D-Glucosamine 6-phosphate
	glutamine synthetase	R_GLNS	1.0 ammonium + 1.0 L-glutamate(1-) + 1.0 ATP(4-) -> 1.0 L-glutamine + 1.0 ADP(3-) + 1.0 proton + 1.0 hydrogenphosphate
*	glycine amidinotransferase (c)	R_GLYAMDTRc	1.0 L-argininium(1+) + 1.0 Glycine <-> 1.0 guanidinoacetic acid + 1.0 Ornithine
	glycerophosphate shuttle for trasnfer of reducing equivalents	R_GLYC3PFADm	1.0 Flavin adenine dinucleotide oxidized + 1.0 Glycerol 3-phosphate -> 1.0 Dihydroxyacetone phosphate + 1.0 FADH2(2-)
*	hydrolysis of Prolylglycine in the small intestine for cellular uptake	R_GLYPROPRO1c	1.0 H2O + 1.0 Glycylproline <-> 1.0 L-proline + 1.0 Glycine
*	L-lysine oxidase, peroxisomal	R_LYSOXp	1.0 L-lysinium(1+) + 1.0 O2 + 1.0 H2O -> 1.0 Hydrogen peroxide + 1.0 ammonium + 1.0 6-amino-2-oxohexanoic acid
	Nitric Oxide Synthase (NO forming)	R_NOS2	1.0 O2 + 1.0 Nicotinamide adenine dinucleotide phosphate - reduced + 1.0 N-(omega)-Hydroxyarginine -> 1.0 H2O + 1.0 proton + 1.0 Nitric oxide + 1.0 Nicotinamide adenine dinucleotide phosphate + 1.0 citr_L[e]
	ornithine carbamoyltransferase, irreversible	R_OCBTm	1.0 carbamoyl phosphate(2-) + 1.0 Ornithine -> 1.0 proton + 1.0 hydrogenphosphate + 1.0 citr_L[e]
	ornithine transaminase reversible (m)	R_ORNTArm	1.0 2-oxoglutarate(2-) + 1.0 Ornithine <-> 1.0 L-Glutamate 5-semialdehyde + 1.0 L-glutamate(1-)
*	pyrroline-5-carboxylate reductase (m)	R_P5CRxm	1.0 Nicotinamide adenine dinucleotide - reduced + 1.0 proton + 1.0 1-Pyrroline-5-carboxylate -> 1.0 NAD(1-) + 1.0 L-proline
	Procollagen-lysine 1, 2-oxoglutarate 5-dioxygenase	R_PCLYSOX	1.0 O2 + 1.0 Procollagen L-lysine + 1.0 2-oxoglutarate(2-) -> 1.0 erythro-5-hydroxy-L-lysinium(1+) + 1.0 succinate(2-) + 1.0 CO2
	pyruvate carboxylase	R_PCm	1.0 ATP(4-) + 1.0 Bicarbonate + 1.0 pyruvate -> 1.0 Oxaloacetate + 1.0 hydrogenphosphate + 1.0 ADP(3-) + 1.0 proton
	L-Proline,2-oxoglutarate:oxygen oxidoreductase (4-hydroxylating) (ER)	R_PROAKGOX1r	1.0 2-oxoglutarate(2-) + 1.0 O2 + 1.0 L-proline -> 1.0 succinate(2-) + 1.0 CO2 + 1.0 trans-4-hydroxy-L-proline
	Phosphatidylserine synthase homo sapiens	R_PSSA1_hs	1.0 L-serine + 1.0 Phosphatidylcholine <-> 1.0 phosphatidylserine + 1.0 choline
*	Phosphatidylserine synthase homo sapiens	R_PSSA2_hs	1.0 L-serine + 1.0 phosphatidylethanolamine <-> 1.0 phosphatidylserine + 1.0 etha[c]
	N-(omega)-Hydroxyarginine,NADPH:oxygen oxidoreductase (nitric-oxide-forming) Arginine and proline metabolism EC:1.14.13.39	R_r0024	1.0 N-(omega)-Hydroxyarginine + 1.0 O2 <-> 1.0 citr_L[e] + 1.0 Nitric oxide
	L-serine ammonia-lyase Glycine, serine and threonine metabolism EC:4.3.1.17	R_r0060	1.0 L-serine -> 1.0 ammonium + 1.0 pyruvate
	L-Arginine,NADPH:oxygen oxidoreductase (nitric-oxide-forming) Arginine and proline metabolism EC:1.14.13.39	R_r0145	1.0 O2 + 1.0 L-argininium(1+) + 1.0 Nicotinamide adenine dinucleotide phosphate - reduced <-> 1.0 H2O + 1.0 Nitric oxide + 1.0 citr_L[e] + 1.0 Nicotinamide adenine dinucleotide phosphate
	sn-Glycerol-3-phosphate:(acceptor) 2-oxidoreductase Glycerophospholipid metabolism EC:1.1.5.3	R_r0205	1.0 Glycerol 3-phosphate + 1.0 ubiquinone-10 <-> 1.0 Ubiquinol-10 + 1.0 Dihydroxyacetone phosphate
	Glycolysis / Glyconeogenesis EC:2.7.1.1	R_r0358	1.0 D-Fructose + 1.0 dATP -> 1.0 proton + 1.0 dADP(3-) + 1.0 D-Fructose 6-phosphate
	Succinate:ubiquinone oxidoreductase Citrate cycle (TCA cycle) EC:1.3.5.1	R_r0509	1.0 succinate(2-) + 1.0 ubiquinone-10 -> 1.0 Ubiquinol-10 + 1.0 Fumarate
	Apo-CIB Protein assembly	R_r1098	1.0 L-serine + 1.0 L-glutamine + 1.0 L-leucine + 1.0 L-lysinium(1+) + 1.0 L-proline + 1.0 L-isoleucine + 1.0 H2O + 1.0 Glycine + 1.0 L-argininium(1+) + 1.0 L-tryptophan + 1.0 L-valine + 1.0 L-methionine + 1.0 L-aspartate(1-) + 1.0 L-alanine + 1.0 L-asparagine + 1.0 ATP(4-) + 1.0 L-phenylalanine + 1.0 L-threonine + 1.0 L-glutamate(1-) -> 1.0 ADP(3-) + 1.0 hydrogenphosphate + 1.0 AMP + 1.0 Diphosph…
	Apo-CIII Protein assembly	R_r1100	1.0 L-proline + 1.0 L-alanine + 1.0 L-serine + 1.0 H2O + 1.0 ATP(4-) + 1.0 L-leucine + 1.0 L-phenylalanine + 1.0 L-tryptophan + 1.0 L-argininium(1+) + 1.0 L-tyrosine + 1.0 Glycine + 1.0 L-methionine + 1.0 L-histidine + 1.0 L-aspartate(1-) + 1.0 L-valine + 1.0 L-threonine + 1.0 L-lysinium(1+) + 1.0 L-glutamate(1-) + 1.0 L-glutamine -> 1.0 hydrogenphosphate + 1.0 Diphosphate + 1.0 ApoC3 + 1.0 ADP(3…
	Citrate oxaloacetate-lyase ((pro-3S)-CH2COO- -->acetate) Citrate cycle (TCA cycle) EC:4.1.3.6	R_r1109	1.0 Citrate <-> 1.0 Oxaloacetate + 1.0 acetate
	MTRX Protein assembly	R_r1294	1.0 L-glutamate(1-) + 1.0 L-methionine + 1.0 L-lysinium(1+) + 1.0 L-cysteine + 1.0 Glycine + 1.0 H2O + 1.0 ATP(4-) + 1.0 L-asparagine + 1.0 L-phenylalanine + 1.0 L-argininium(1+) + 1.0 L-isoleucine + 1.0 L-alanine + 1.0 L-serine + 1.0 L-aspartate(1-) + 1.0 L-glutamine + 1.0 L-valine + 1.0 L-tyrosine + 1.0 L-histidine + 1.0 L-leucine + 1.0 L-tryptophan + 1.0 L-threonine + 1.0 L-proline -> 1.0 AMP …
	Protein degradation	R_r1340	1.0 ATP(4-) + 1.0 ApoA1 + 1.0 H2O -> 1.0 L-threonine + 1.0 L-valine + 1.0 Glycine + 1.0 L-argininium(1+) + 1.0 L-histidine + 1.0 L-lysinium(1+) + 1.0 L-glutamine + 1.0 L-tyrosine + 1.0 L-asparagine + 1.0 L-serine + 1.0 L-glutamate(1-) + 1.0 hydrogenphosphate + 1.0 L-tryptophan + 1.0 L-alanine + 1.0 ADP(3-) + 1.0 L-leucine + 1.0 L-methionine + 1.0 L-phenylalanine + 1.0 L-proline + 1.0 L-aspartate(…
	Protein degradation	R_r1342	1.0 H2O + 1.0 ATP(4-) + 1.0 ApoB100 -> 1.0 Glycine + 1.0 L-proline + 1.0 L-alanine + 1.0 L-serine + 1.0 L-asparagine + 1.0 L-cysteine + 1.0 L-threonine + 1.0 L-argininium(1+) + 1.0 L-leucine + 1.0 L-phenylalanine + 1.0 hydrogenphosphate + 1.0 ADP(3-) + 1.0 L-aspartate(1-) + 1.0 L-tryptophan + 1.0 L-histidine + 1.0 L-valine + 1.0 L-lysinium(1+) + 1.0 L-tyrosine + 1.0 L-methionine + 1.0 L-isoleucin…
	Protein degradation	R_r1343	1.0 ATP(4-) + 1.0 H2O + 1.0 ApoC1 -> 1.0 L-aspartate(1-) + 1.0 L-leucine + 1.0 L-phenylalanine + 1.0 L-isoleucine + 1.0 L-valine + 1.0 hydrogenphosphate + 1.0 L-glutamate(1-) + 1.0 L-tryptophan + 1.0 ADP(3-) + 1.0 Glycine + 1.0 L-argininium(1+) + 1.0 L-serine + 1.0 L-threonine + 1.0 L-proline + 1.0 L-lysinium(1+) + 1.0 L-glutamine + 1.0 L-methionine + 1.0 L-asparagine + 1.0 L-alanine
	Protein degradation	R_r1345	1.0 H2O + 1.0 ApoC3 + 1.0 ATP(4-) -> 1.0 L-proline + 1.0 L-tryptophan + 1.0 hydrogenphosphate + 1.0 L-tyrosine + 1.0 L-valine + 1.0 L-aspartate(1-) + 1.0 L-alanine + 1.0 L-argininium(1+) + 1.0 L-glutamine + 1.0 L-methionine + 1.0 ADP(3-) + 1.0 L-histidine + 1.0 L-threonine + 1.0 L-leucine + 1.0 L-glutamate(1-) + 1.0 L-serine + 1.0 L-lysinium(1+) + 1.0 L-phenylalanine + 1.0 Glycine
*	Protein degradation	R_r1347	1.0 ApoE + 1.0 H2O + 1.0 ATP(4-) -> 1.0 L-alanine + 1.0 L-phenylalanine + 1.0 L-valine + 1.0 L-lysinium(1+) + 1.0 L-aspartate(1-) + 1.0 L-threonine + 1.0 L-histidine + 1.0 Glycine + 1.0 L-leucine + 1.0 L-methionine + 1.0 L-cysteine + 1.0 L-isoleucine + 1.0 L-serine + 1.0 L-glutamate(1-) + 1.0 L-argininium(1+) + 1.0 L-tryptophan + 1.0 L-glutamine + 1.0 hydrogenphosphate + 1.0 ADP(3-) + 1.0 L-proli…
*	Protein degradation	R_r1357	1.0 ATP(4-) + 1.0 H2O + 1.0 ApoTransferin -> 1.0 L-asparagine + 1.0 L-glutamate(1-) + 1.0 L-aspartate(1-) + 1.0 L-tryptophan + 1.0 ADP(3-) + 1.0 L-histidine + 1.0 L-threonine + 1.0 L-proline + 1.0 L-phenylalanine + 1.0 L-methionine + 1.0 L-serine + 1.0 L-isoleucine + 1.0 hydrogenphosphate + 1.0 L-alanine + 1.0 L-glutamine + 1.0 L-lysinium(1+) + 1.0 L-valine + 1.0 L-cysteine + 1.0 L-argininium(1+)…
*	Virtual reaction/potential definition	R_r1386	1.0 L-lysinium(1+) -> 1.0 Procollagen L-lysine
*	L-proline:(acceptor) oxidoreductase Arginine and proline metabolism EC:1.5.99.8	R_r1453	1.0 L-proline + 1.0 Ubiquinol-10 <-> 1.0 proton + 1.0 ubiquinone-10 + 1.0 1-Pyrroline-5-carboxylate
	RE1897	R_RE1897C	1.0 Spermidine + 1.0 NAD(1-) <-> 1.0 Nicotinamide adenine dinucleotide - reduced + 1.0 proton + 1.0 N-[(E)-4-ammoniobutylidene]propane-1,3-diaminium
	RE1898	R_RE1898C	1.0 N-[(E)-4-ammoniobutylidene]propane-1,3-diaminium <-> 1.0 trimethylenediaminium + 1.0 1-pyrrolinium
	RE1899	R_RE1899C	1.0 Spermidine + 1.0 L-lysinium(1+) <-> 1.0 trimethylenediaminium + 1.0 deoxyhypusine
*	RE2459	R_RE2459C	1.0 lipoyllysine + 1.0 proton + 1.0 H2O <-> 1.0 lipoate + 1.0 L-lysinium(1+)
	RE3511	R_RE3511R	1.0 S-adenosyl-L-methionine + 1.0 Phosphatidyl-N-dimethylethanolamine -> 1.0 S-adenosyl-L-homocysteine + 1.0 Phosphatidylcholine
	ribonucleoside-diphosphate reductase (GDP)	R_RNDR2	1.0 GDP + 1.0 Reduced thioredoxin -> 1.0 dGDP(2-) + 1.0 H2O + 1.0 Oxidized thioredoxin
	transaldolase	R_TALA	1.0 Sedoheptulose 7-phosphate + 1.0 Glyceraldehyde 3-phosphate <-> 1.0 D-Erythrose 4-phosphate + 1.0 D-Fructose 6-phosphate
	triose-phosphate isomerase	R_TPI	1.0 Dihydroxyacetone phosphate <-> 1.0 Glyceraldehyde 3-phosphate
	valine transaminase	R_VALTA	1.0 2-oxoglutarate(2-) + 1.0 L-valine <-> 1.0 3-methyl-2-oxobutanoate + 1.0 L-glutamate(1-)
*	valine transaminase, mitochondiral	R_VALTAm	1.0 L-valine + 1.0 2-oxoglutarate(2-) <-> 1.0 3-methyl-2-oxobutanoate + 1.0 L-glutamate(1-)
*	filterd out, not shown in figure
*	filterd out, not shown in fig 2
